# Supplementary material for: Enhancing Chemical Stability through Structural Modification of Antimicrobial Peptides with Non-Proteinogenic Amino Acids
Source: Antibiotics (Basel). 2023 Aug 17;12(8):1326. doi: 10.3390/antibiotics12081326 (PMC10451648; doi:10.3390/antibiotics12081326)
Supplement: Supplementary file 1 [file antibiotics-12-01326-s001.zip]

Archive with 1 entries (1 files):
- antibiotics-2516336-supplementary.pdf
